# Supplementary material for: The Taming of Psidium guajava: Natural and Cultural History of a Neotropical Fruit
Source: Front Plant Sci. 2021 Sep 28;12:714763. doi: 10.3389/fpls.2021.714763 (PMC8505677; doi:10.3389/fpls.2021.714763)
Supplement: Supplementary file 2 [file Data_Sheet_2.xlsx]

## Sheet: Suplementary Table 1.
Supplementary Table 1. Chromosome numbers, ploidy levels, nuclear DNA contents of Psidium guajava and P. guineense from the literature
Origin	Provenance	Ploidy	2n	1C (pg)	2C (pg)	1C (Mbp)	Reference
Psidium guajava
United States - California	Introduced material	2x	22	‑	‑		Atchison (1947)
India	ND		33	‑	‑		Kumar and Ranade (1952)
India	ND		21, 22, 30, 33	‑	‑		D' Cruz and Rao (1962)
India - New Delhi	Orchards		22-28, 32-34	‑	‑		Majumder and Mukherjee (1972)
India - Uttar Pradesh	Orchards	4x	44	‑	‑		Srivastava (1977)
India - Tamil Nadu	Crop (seedless cultivar)	2x - 4x	22 - 44	‑	‑		Vijayakumar and Subramanian (1985)
	Crop (seeded cultivar)	2x - 3x	22 - 33	‑	‑
Brasil - Pernambuco	Crop	2x	22	‑	‑		Pedrosa et al. (1999)
Brasil - Campinas	Crop	2x	22	‑	‑		Costa and Forni-Martins (2007)
ND	ND			0.33	0.66*		Bennett and Smith (1976)
India	ND	2x	22	0.617	1.24*	‑	Ohri (2002)
Brasil - Campinas	Crop (cv. White)	2x	22	0.253	0.507	247.43	Costa et al. (2008)
	Crop (cv. Red)	2x	22	0.275	0.551	268.95
Brasil - Minas Gerais	Crop (cv. Paluma)	2x	18	0.495	0.99	484.11	Souza et al. (2015)
	Crop (cv. Purple)	2x	22	0.51	1.02	498.78
Brasil - Espíritu Santo	Crop (cv. Paluma, Pedro Sato, Kumagai, Sassaoka, Rica and Século XXI)	2x	22	0.475	0.95	464.55	Coser et al. (2012)
	Orchards (Cortibel I-XV)
	Spontaneous
	Plant nursery (Roxa, Cascão, and Campo)
Brasil - Several States	Orchards	2x	22	0.475	0.95	‑	Marques et al. (2016)
Brasil - Several States	Feral	2x	22	0.475	0.95	‑	Tuler et al. 2019
P. guineense
India - Tripura	Feral	4x	44	‑	‑	‑	Chakraborti et al. (2010)
Brasil - Pernambuco	Wild	4x	44	1.01	2.02	987.78	Souza et al. (2015)
Brasil - Espíritu Santo	Wild	4x	44	0.925	1.85	904.65	Marques et al. (2016)
Brasil - Several States	Wild	4x	44	0.475	1.86	‑	Tuler et al. 2019
Feulgen densitometry (*), Flow citometry (all others)
pg = picogram, Mbp = mega base pairs
References
Atchison, E. (1947). Chromosome Numbers in the Myrtaceae. Am. J. Bot. 34, 159–164. doi:10.1002/j.1537-2197.1947.tb12970.x
Bennett, M. D., and Smith, J. B. (1976). Nuclear DNA amounts in Angiosperms. Philos. Trans. R. Soc. London. B, Biol. Sci. 274, 227–274. doi:10.1098/rstb.1976.0044
Chakraborti, S., Sinha, S., and Sinha, R. K. (2010). Chromosome number and karyotype analysis of wild guava Psidium guineense Sw. – a new report from Tripura, India. Indian J. Sci. Technol. 3, 925–927.
Coser, S. M., Ferreira, M. F. da S., Ferreira, A., Mitre, L. K., Carvalho, C. R., and Clarindo, W. R. (2012). Assessment of genetic diversity in Psidium guajava L. using different approaches. Sci. Hortic. (Amsterdam). 148, 223–229. doi:10.1016/j.scienta.2012.09.030
Costa, I. R., Dornelas, M. C., and Forni-Martins, E. R. (2008). Nuclear genome size variation in fleshy-fruited Neotropical Myrtaceae. Plant Syst. Evol. 276, 209–217. doi:10.1007/s00606-008-0088-x
Costa, I. R., and Forni-Martins, E. R. (2007). Karyotype analysis in South American species of Myrtaceae. Bot. J. Linn. Soc. 155, 571–580. doi:10.1111/j.1095-8339.2007.00704.x
D’cruz, R., and Rao, G. B. (1962). Cytogenetic studies in two guava aneuploids. J. Indian Bot. Soc. 41, 316–321.
Kumar, L. S. S., and Ranade, S. G. (1952). Autotriploidy in guava (Psidium guajava, Linn.). Curr. Sci. 21, 75–76.
Majumder, P. K., and Mukherjee, S. K. (1972). Aneuploidy in guava (Psidium guajava L.) I. Mechanism of variation in chromosome number. Cytologia (Tokyo). 37, 541–548. doi:10.1508/cytologia.37.541
Marques, A. M., Tuler, A. C., Carvalho, C. R., Carrijo, T. T., Da Silva Ferreira, M. F., and Clarindo, W. R. (2016). Refinement of the karyological aspects of Psidium guineense (Swartz, 1788): A comparison with Psidium guajava (Linnaeus, 1753). Comp. Cytogenet. 10, 117–128. doi:10.3897/CompCytogen.v10i1.6462
Ohri, D. (2002). Genome size variation in some tropical hardwoods. Biol. Plant. 45, 455–457. doi:10.1023/A:1016290222360
Pedrosa, A., Gitaí, J., Silva, A. E. B. e, Felix, L. P., and Guerra, M. (1999). Citogenética de angiospermas coletadas em Pernambuco - V. Acta Bot. Brasilica 13, 49–60.
Souza, A. G., Resende, L. V., Lima, I. P., Martins, L. S. S., and Techio, V. H. (2015). Chromosome number and nuclear DNA amount in Psidium spp. resistant and susceptible to Meloidogyne enterolobii and its relation with compatibility between rootstocks and commercial varieties of guava tree. Plant Syst. Evol. 301, 231–237. doi:10.1007/s00606-014-1068-y
Srivastava, H. C. (1977). Chromosome Behaviour of a Spontaneous Autotetraploid Guava (Psidium guajava, L.). Cytologia. 42, 389–394.
Tuler, A. C., Carrijo, T. T., Peixoto, A. L., Garbin, M. L., da Silva Ferreira, M. F., Carvalho, C. R., et al. (2019). Diversification and geographical distribution of Psidium (Myrtaceae) species with distinct ploidy levels. Trees. doi:10.1007/s00468-019-01845-2
Vijayakumar, N., Subramanian, D., and Seedlings, T. N. (1985). Cytotaxonomical studies in South Indian Myrtaceae seedlings of Eugenia caryophyllata were obtained from government botanic observations In the species studied mitotically the diploid chromosome number is 22 and in the other species meiotically studied the. 513–520.

## Sheet: Supplementary Table 2.
Supplementary Table 2. Summary of the published genetic studies using dominant markers for guava genetic characterization
Molecular marker	Objetive	Reference
RAPD	Determine the effectiveness of RAPDs in identifying cultivars.	Dahiya, Archak, and Karihaloo (2002)
	Characterize guava cultivars in Mexico.	Padilla-Ramírez et al. (2002)
	Analyze molecular diversity of Indian Psidium genotypes.	Prakash, Narayanaswamy, and Sondur (2002)
	Determinate genetic variability of the 82 guava genotypes in Mexico.	Domínguez et al. (2005)
	Examine the diversity among Psidium guajava cultivars and two aditional species P. catleyanum and P. friedrichthalianum.	Sharma et al. (2005)
	Characterize genetic diversity of guava germplasm in Colombia.	Rueda et al. (2006)
	Evaluate genetic variability of 17 guava genotypes from Mexico.	Tapia Pérez andLegaria Solano (2007)
	Assess the genetic variability present in cultivated commercial varieties, breeding lines' and unimproved cultivars.	Bajpai et al. (2008)
	Evaluate the genetic divergence among six cultivars and 19 accessions of guava.	Gomes Filho et al. (2010)
	Characterize genetic diversity of guava germplasm in Bangladesh.	Ahmed, Mannan, & Hossain (2011)
	Analyze molecular variation among guava native genotypes from Aguascalientes, Mexico.	Valera-Montero et al. (2016)
AFLP	Examine genetic diversity from 52 mexican guava germplasm.	Hernández-Delgado et al. (2007)
	Evaluate the genetic diversity of Mexican guava accessions to identify potential parental materila for genetic improvment programmes.	Sánchez-Teyer et al. (2010)
	Determine genetic similarity among Brasilian guava accessions.	Corrêa et al. (2011)
	Characterize genetic diversity of guava germplasm in Thailand.	Thaipong et al. (2017)
RAM (random microsatellites)	Characterize genetic diversity of guava trees from Valle del Cauca, Colombia.	Sanabria (2006)
References
Ahmed, B., Mannan, M. A., and Hossain, S. A. (2011). Molecular characterization of guava (Psidium guajava L.) germplasm by RAPD analysis. Int. J. Nat. Sci. 1, 62–67.
Bajpai, A., Chandra, R., Rajan, S., and Srivastava, N. (2008). RAPD and minisatellite markers for genetic diversity and relationship in guava varieties. Indian J. Genet. Plant Breed. 68, 441.
Corrêa, L. C., Santos, C. A. F., Lima, G. P. P., Rodrigues, M. A., and Costa, T. P. P. (2011). Similaridade genética entre acessos de goiabeiras e araçazeiros baseada em marcadores moleculares AFLP. Embrapa Semiárido-Artigo em periódico indexado.
Dahiya, K. K., Archak, S., and Karihaloo, J. L. (2002). DNA fingerprinting of guava (Psidium guajava L.) cultivars using RAPD markers. Indian J. Plant Genet. Resour. 15, 112–115.
Domínguez, J. L. Á., Legaria-Solano, J. P., Nieto-Ángel, R., Barrientos-Priego, A. F., and Pineda-Pineda, J. (2005). Variabilidad genética según RAPD de árboles de guayabo “Media China” procedentes de cuatro plantaciones y su respuesta morfológica a baja disponibilidad de nutrimentos. Rev. Chapingo Ser. Hortic. 11, 329–343.
Gomes Filho, A., Oliveira, J. G. de, Viana, A. P., Siqueira, A. P. de O., Oliveira, M. G., and Pereira, M. G. (2010). Marcadores moleculares RAPD e descritores morfológicos na avaliação da diversidade genética de goiabeiras (Psidium guajava L.). Acta Sci. Agron. 32, 627–633.
Hernández-Delgado, S., Padilla-Ramírez, J. S., Nava-Cedillo, A., and Mayek-Pérez, N. (2007). Morphological and genetic diversity of Mexican guava germplasm. Plant Genet. Resour. Charact. Util. 5, 131–141. doi:10.1017/s1479262107827055.
Padilla-Ramírez, J. S., González-Gaona, E., Esquivel-Villagrana, F., Mercado-Silva, E., Hernández-Delgado, S., and Mayek-Pérez, N. (2002). Caracterización de germoplasma sobresaliente de guayabo de la región Calvillo-Cañones, México. Rev. Fitotec. Mex. 25, 393–399.
Prakash, D. P., Narayanaswamy, P., and Sondur, S. N. (2002). Analysis of molecular diversity in guava using RAPD markers. J. Hortic. Sci. Biotechnol. 77, 287–293.
Rueda, A., Palacio-Mejía, J. D., Muñoz, J. E., Saavedra, R., Bravo, E., Palacio, J. D., et al. (2006). Caracterización molecular del banco de germoplasma de guayaba Psidium spp. Centro de Investigación Corpoica-Palmira. Fitotec. Colomb. 6, 26–32.
Sanabria, H. L. (2006). Caracterización molecular con marcadores RAM de árboles nativos de Psidium guajava (guayaba) en el Valle del Cauca. Acta Agronómica 55, 23–30.
Sánchez-Teyer, L. F., Barraza-Morales, A., Keb, L., Barredo, F., Quiroz-Moreno, A., O’Connor-Sánchez, A., et al. (2010). Assessment of Genetic Diversity of Mexican Guava Germplasm Using DNA Molecular Markers. Acta Hortic., 133–138. doi:10.17660/ActaHortic.2010.849.14.
Sharma, A. S., Sehrawat, S. K., Singhrot, R. S., and Boora, K. S. (2005). Assessment of genetic diversity and relationship among Psidium spp. through RAPD analysis. in I International Guava Symposium 735, 71–78.
Tapia Pérez, D., and Legaria Solano, J. P. (2007). Variabilidad genética en cultivares de guayabo (Psidium guajava l.). Rev. Fitotec. Mex. 30, 391–401.
Thaipong, K., Promchot, S., Auvuchanon, A., and Boonprakob, U. (2017). Genetic analysis of guava germplasm using AFLP markers. Int. J. Agric. Technol. 13, 741–752.
Valera-Montero, L. L., Muñoz-Rodríguez, P. J., Silos-Espino, H., and Flores-Benítez, S. (2016). Genetic diversity of guava (Psidium guajava L.) from Central Mexico revealed by morphological and RAPD markers. Phyton (B. Aires). 85, 176–183.

## Sheet: Supplementary Table 3.
Supplementary Table 3. Summary of published guava genetic diversity values using microsatellite (SSR) markers.
	Sample provenance	Objetive	Status	N	Number loci	NT	Na	Ho	He	PIC	Reference
Natural area distribution	Cuba	Characterize genetic diversity of guava germplasm in Cuba.	Germplasm bank	34	7	34	4.5	0.38	‑		Valdés-Infante et al. (2007)
	Mexico	Evaluate the genetic diversity of Mexican guava accessions to identify potential parental material for genetic improvement programmes.	Germplasm bank	57	6	79	13	‑	0.75	‑	Sánchez-Teyer et al. (2010)
	Venezuela	Characterize genetic diversity of natural populations of P. guajava in Venezuela.	Feral	31	14	91	6.9	‑	0.73	‑	Aranguren, Briceno, and Fermin (2008)
	Brazil	Characterize the genetic diversity among P. guajava genotypes	Cultivars and Feral	28	24	70	2.7	‑	‑	‑	Coser el al. (2012)
	Ecuador	Assess the genetic diversity and population structure of guava in San Cristobal (Galapagos), Ecuador	Feral	94 - 18*	17	‑	17.8 - 15.2*	0.153 - 0.252*	‑	‑	Torres and Gutiérrez (2018)
Outside and inside natural area distribution	Ecuador	Analyze the genetic diversity and population structure of P. guajava populations on the Isabela, Santa Cruz and San Cristobal islands in the Galapagos (Ecuador)	Feral	269	11	52	4.7	0.16	0.35	‑	Urquía et al. (2019)
	USA, El Salvador, Brazil, South Africa, Malaysia, Thailand	Characterize diversity of guava accesions in the United States.	Germplasm bank	13	14	91	4.7	0.2	0.61	‑	Viji et al. (2010)
	India	Evaluate genetic diversity of nine guava cultivars and generated barcodes.	Cultivars (hybrids)	9	23	147	6.3	‑	0.82	0.74	Kanupriya et al. (2011)
	USA, Puerto Rico, El Salvador, Brazil, South Africa, Malaysia, Singapore, Thailand, Israel, Taiwan, Australia	Characterize diversity of guava germplasm in the United States.	Germplasm bank	38	20	178	8.9	0.2	0.7	‑	Sitther et al. (2014)
	India and other countries	Measure genetic diversity in guava germplasm at Indian Institute of Horticultural Research, Bengaluru, India	Germplasm bank	72	48	249	‑	0.171	0.616	0.56	Chaithanya et al. (2014)
	Pakistan, India, Hawai, Mexico	Assess the molecular variation and genetic structure of 51 promising Pakistani guava compared with 19 others from different geographical regions.	Cultivars	70	18	172	9.5	‑	0.091	0.61	Mehmood et al. (2016)
	India	Determine the genetic structure and evaluate marker transfer to closely related wild species of P. guajava.	Germplasm bank	36	24	81	3.6	‑	‑		Kherwar et al. (2018)
	India	Characterize diversity of guava accesions in New Delhi, India.	Germplasm bank	33	26	64	2.3	0.22	0.22	0.23	Kumari et al. (2018)
* Data from island and continent respectively
N: number of individuals analyzed; NT: total number of allele; Na: average number of alleles for locus; Ho: observed heterozygosity: He: expected heterozygosity; PIC: polymorphism information content.
References
Aranguren, Y., Briceño, A., and Fermin, G. (2008a). “Assessment of the variability of Venezuelan guava landraces by microsatellites,” in II International Symposium on Guava and Other Myrtaceae, eds. W. Rohde and G. Fermin, 147–154.
Chaithanya, M. V. N., Dinesh, M. R., Vasugi, C., Reddy, D. C. L., Sailaja, D., and Aswath, C. (2014). Assessment of genetic diversity in guava (Psidium guajava) germplasm using microsatellites. J. Hortic. Sci. 9, 117–125.
Coser, S. M., Ferreira, M. F. da S., Ferreira, A., Mitre, L. K., Carvalho, C. R., and Clarindo, W. R. (2012). Assessment of genetic diversity in Psidium guajava L. using different approaches. Sci. Hortic. (Amsterdam). 148, 223–229. doi:10.1016/j.scienta.2012.09.030
Kanupriya, Latha, P. M., Aswath, C., Reddy, L., Padmakar, B., Vasugi, C., et al. (2011). Cultivar identification and genetic fingerprinting of guava (Psidium guajava) using microsatellite markers. Int. J. fruit Sci. 11, 184–196. doi:10.1080/15538362.2011.578521
Kherwar, D., Usha, K., Mithra, S. V. A., and Singh, B. (2018). Microsatellite (SSR) marker assisted assessment of population structure and genetic diversity for morpho-physiological traits in guava (Psidium guajava L.). J. Plant Biochem. Biotechnol. 27, 284–292. doi:10.1007/s13562-017-0438-2
Kumari, S., Nagaraja Arumugam, R. S., Srivastav, M., Banoth, S., Mithra, A. C., GoswamiI, A. K., et al. (2018). Diversity analysis of guava (Psidium guajava) germplasm collection. Indian J. Agric. Sci. 88, 489–497.
Mehmood, A., Luo, S., Ahmad, N. M., Dong, C., Mahmood, T., Sajjad, Y., et al. (2016). Molecular variability and phylogenetic relationships of guava (Psidium guajava L.) cultivars using inter-primer binding site (iPBS) and microsatellite (SSR) markers. Genet. Resour. Crop Evol. 63, 1345–1361. doi:10.1007/s10722-015-0322-7
Sánchez-Teyer, L. F., Barraza-Morales, A., Keb, L., Barredo, F., Quiroz-Moreno, A., O’Connor-Sánchez, A., et al. (2010). Assessment of genetic diversity of Mexican guava germplasm using DNA molecular markers. Acta Hortic., 133–138. doi:10.17660/ActaHortic.2010.849.14
Sitther, V., Zhang, D., Harris, D. L., Yadav, A. K., Zee, F. T., Meinhardt, L. W., et al. (2014). Genetic characterization of guava (Psidium guajava L.) germplasm in the United States using microsatellite markers. Genet. Resour. Crop Evol. 61, 829–839. doi:10.1007/s10722-014-0078-5
Torres, M. de L., and Gutiérrez, B. (2018). “A preliminary assessment of the genetic diversity and population structure of guava, Psidium guajava, in San Cristobal,” in Understanding Invasive Species in the Galapagos Islands, 3–17. doi:10.1007/978-3-319-67177-2_1
Urquía, D., Gutierrez, B., Pozo, G., Pozo, M. J., Espín, A., and Torres, M. de L. (2019). Psidium guajava in the Galapagos Islands: population genetics and history of an invasive species. PLoS One 14, e0203737. doi:10.1371/journal.pone.0203737
Valdés-Infante, J., Rodríguez, N. N., Becker, D., Velázquez, B., Sourd, D., Espinosa, G., et al. (2007). Microsatellite characterization of guava (Psidium guajava L.) germplasm collection in Cuba. Cultiv. Trop. 28, 5–11.
Viji, G., Harris, D. L., Yadav, A. K., and Zee, F. T. (2010). Use of microsatellite markers to characterize genetic diversity of selected accessions of guava (Psidium guajava) in the United States. Acta Hortic., 169–176.

## Sheet: Supplementary Table 4.
Supplementary Table 4. Chronological data for guava remains (macrobotanical and pollen) from various archaeological sites in South America, Mesoamerica, and the Antilles based on published radiocarbon dates. The dates were calibrated, for calendar age ranges (2σ) and median calibrated age, using OxCal 4.4 (Bronk, 2009; Bronk and Lee, 2013) with the Northern Hemisphere Intcal20 (Reimer et al. 2020…
Country	Area	Archaeological site	Published C14 age years BP	Calibrated age BP (2σ)	Median calibrated age BP	References
Uruguay	Cuareim River	Pay Paso 1 Cave	10,115 ± 25	11,835 – 11,605 11,530 – 11,500 11,425 – 11,405	11735	Suárez (2011, 2018)
Brazil	Upper Madeira River	Teotonio	8460 ± 30 to 5720 ± 30*	9535 - 9455 to 6600 - 6585 6565 – 6440 6420 – 6410	9490 to 6505	Watling et al. (2018)
	Guanabara Bay	Sernambetiba	4260 ± 65 to 3010 ± 80*	4875 – 4810 4755 – 4710 4670 – 4650 to 3345 – 2380 3275 – 3070	4840 to 3205	Scheel-Ybert and Boyadjian (2020)
	Cabo Frio	Corondó	1920 ± 70*	1930 – 1735	1835	Scheel-Ybert and Boyadjian (2020)
	Solimões River	Conjunto Vilas			1500 to 900†	Shock in press.
Peru	Chao Valley	Piedras Negras A	6100 ± 90	7245 – 7210 7170 – 6740	6975	Cárdenas (1999)
	Chilca River Valley	La Paloma	6030 ± 180 to 4900 ± 130	7315 – 6485 6465 – 6455 to 6180 – 6145 6120 – 6070 6065 – 6045 6020 – 5275 5170 – 5135 5105 – 5070	6890 to 5645	Dering and Weir (1979, 1981) In: Piperno and Pearsall (1998); Benfer (1999)
	Río Grande River Valley	Pernil Alto	4677 ± 31†	5475 – 53185	5395	Gorbahn (2013)
	Chicama Valley	Huaca Prieta	4507 ± 270	5880 – 5825 5755 – 4500 4495 – 4435	5150	Bird et al. (1985)
	Ancón-Chillon Valley	Pampa	4450 ± 110	5445 – 5400 5330 – 4830	5095	Patterson and Moseley (1968)
	Ancón-Chillon Valley	Yacth Club	4440 ± 110 to 3885 ± 95†	5445 – 5405, 5330 – 4830 to 4575 – 4540 4535 – 4070 4045 – 3985	5085 to 4305	Patterson and Moseley (1968)
	Ancón-Chillon Valley	Ancón	4200 ± 80 to 3760 ± 95†	4960 – 4930 4885 – 4515 4475 – 4445 to 4415 – 3885	4715 – 4135	Patterson and Moseley (1968)
	Huarmey Valley	Los Gavilanes	4140 ± 160	5265 – 5185 5120 – 5115 5055 – 4225 4205 – 4155	4660	Bonavia and Grobman (1979); Bonavia (1996)
	Ancón-Chillon Valley	Banco Verde	4125 ± 105	4875 – 4400 4370 – 4355 4330 – 4300	4645	Patterson and Moseley (1968)
	Supe Valley	Aspero	4060 ± 150	4960 – 4925 4915 – 4895 4885 – 4140 4125 – 4090	4560	Feldman (1983)
	Casma River Valley	Las Haldas	3960 ± 80	4795 – 4760 4695 – 4675 4625 – 4150	4410	Pozorski (1987)
	Tablachaca River Valley	La Galgada	3820 ± 100 to 3440 ± 80	4520 – 4475 4450 – 3960 3950 – 3925 to 3895 – 3480	4220 to 3695	Pearsall (2003); Washburn et al. (2020)
	Ancón-Chillon Valley	Tank Site	3810 ± 150	4795 – 4760, 4625 – 3820, 3795 – 3770, 3745 – 3725	4205	Patterson and Moseley (1968)
	Ancón-Chillon Valley	El Paraíso, PV46-35 PV46-35 o Chuquitanta	3810 ± 150 to 3455 ± 105†	4795 – 4760, 4625 – 3820, 3795 – 3770, 3745 – 3725 to 3980 – 3455	4205 to 3720	Patterson and Moseley (1968)
	Ancón-Chillon Valley	Punta Grande	3760 ± 95	4415 – 3885	4135	Patterson and Moseley (1968)
	Casma Valley	Tortugas	3750 ± 65	4355 – 4325 4300 – 3905	4115	Ugent et al. (1986); Pozorski (1987)
	Casma Valley	Pampa de las Llamas - Moxeke	3735 ± 75	4400 – 4370 4355 – 4325 4300 – 3880	4095	Pozorski (1987); Pearsall (2003)
	Moche Valley	Alto Salaverry	3430 ± 110	3980 – 3445 3420 – 3410	3690	Pozorski and Pozorski (1990)
	Chilca Valley	Asia	3270 ± 100	3825 – 3790 3765 – 3750 3725 – 3320 3305 – 3250	3505	Engel (1963)
	Moche Valley	Gramalote	3140 ± 30	3450 – 3325 3295 – 3250	3365	Prieto (2015)
	Lurín Valley	Cardal	3120 ± 90	3560 – 3530 3495 – 3070	3320	Burger and Salazar-Burger, (1991)
	Casma Valley	Pampa Rosario	2760 ± 75	3060 – 2745	2870	Ugent et al. (1984); Ugent et al. (1986); Pozorski (1987)
	Lurín Valley	Pampa Chica	2460 ± 70	2720 – 2355	2540	Chevalier (1999); Dulanto (2002)
	Moche Valley	La Poza	2240 ± 30	2340 – 2290 2270 – 2150	2225	Bardolph (2017)
	Nepeña Valley	Samanco	2166 ± 29	2310 – 2225 2210 – 2190 2185 – 2050 2015 – 2005	2170	Helmer (2014)
	Virú Valley	Huaca Santa Clara	2010 ± 50*	2000 – 1870	1950	Millaire (2010); Masur et al. (2018)
	Moche Valley	MV-225	1890 ± 30	1875 – 1715	1790	Bardolph (2017)
	Moche Valley	MV-224	1790 ± 15	1725 – 1690 1670 – 1620	1655	Bardolph (2017)
	Virú Valley	Huaca Gallinazo	1730 ± 40*	1700 – 1655 1640 – 1545	1615	Millaire (2010); Masur et al. (2018)
	Late Nasca	La Campana			1450 ᶺ	Beresford-Jones et al. (2009, 2011)
	Moche Valley	MV-83	1510 ± 15	1405 – 1350	1380	Bardolph (2017)
	Moche Valley	Galindo	1373 ± 41	1355 – 1245 1210 – 1175	1295	Pozorski (1979), Koons and Alex (2014)
	Moche Valley	Cerro Chepén	1373 ± 41 to 1292 ± 35	1355 – 1245 1210 – 1175 to 1295 – 1170 1160 – 1130	1295 to 1225	Koons and Alex (2014); Szpak and Chiou (2020)
	Casma Valley	El Purgatorio			1250 to 550 ᶺ	Vogel et al. (2016)
	Moche Valley	San José Moro	1292 ± 35	1295 – 1170 1160 – 1130	1225	Koons and Alex (2014); Szpak and Chiou (2020)
	Middle Horizon	Samaca H13 F-23			1150†	Beresford-Jones et al. (2009, 2011)
	Jetquetepeque Valley	Pedregal			1050 to 480†	Cutright (2014)
	Nasca	Pajonal Alto			900†	Conlee (2000)
	Jetquetepeque Valley	Pedregal	766 ± 34	735 – 660	695	Cutright (2013)
		Magdalena de Cao viejo			450†	Williams (2013)
Colombia	Guaviare	Finca Limoncillos	2541 ± 38	2750 – 2670 2655 – 2610 2600 – 2490	2620	Kosztura (2020)
	La Miel	Los Achiles	565 ± 115	725 – 425 395 – 385 380 – 315	570	Morcote and Cavelier (1999); Morcote-Ríos (2006)
	Calima	Ordóñez	525 ± 35	630 – 595 560 – 540	540	Romero-Picón (1996); Morcote-Ríos (2006)
Venezuela	Barinas	La Tigra			1400 to 950ᶺ	Spencer et al. (1994); Iriarte and Dickau (2012)
Honduras		Copán			ca. 1100†	Turner and Miksicek (1984)
Guatemala	Department El Petén	Aguateca			ca. 1350†	Lentz et al. (2013) In Cavallaro (2013)
El Salvador		Joya de Cerén			1300†	Slotten and Lentz (in press)
Belize		Cuello	2540 ± 70	2760 – 2407 2390 – 2367	2596	Miksicek et al. (1991); Hammond et al. (1995)
		Tolok group, Cahal Pech	2220 ± 150	2705 – 2629 2620 – 2555 2545 – 1870 1852 – 1841	2219	Powis et al. (1999)
	NW Belize	Bronco			1350 to 1050†	Hageman and Goldstein (2009)
	NW Belize	Guijarral			1350 to 1050†	Hageman and Goldstein (2009)
	NW Belize	Chispas			1350 to 1050†	Hageman and Goldstein (2009)
Monserrat		Trants			2750 to 2350†	Newsom and Wing (2004); Fitzpatrick (2006)
St. John		Trunk Bay			1150 to 750†	Newsom and Wing (2004); Wild (2013)
Vieques		Lujan I			950 to 650†	Newsom and Wing (2004); Kimura et al. (2016)
St. Thomas		Tutu	720 ± 120	910 – 840 835 – 520	675	Pearsall (2002); Lundberg (2002)
Hispaniola		En Bas Saline	340 ± 70	515 – 280 170 – 150	395	Deagan (2004); Newsom and Wing (2004)
Mexico	Ocozocoautla Valley	Santa Marta Cave	9850 ± 40	11,395 – 11,375 11,335 – 11,195	11250	Acosta et al. (2013, 2018)
	Tehuacán Valley	Purron Cave	730 ± 30	725 – 645 585 – 570	670	Smith (1967); Kaplan and Lynch (1999)
* Dates in the original publication in 2σ . † Data obtained from regional cultural chronology. ᶺ Date range given by author for unpublished radiocarbon assays.
References
Acosta, G., Beramendi, L. E., González, G., Rivera, I., Eudave, I., Hernández, E., et al. (2018). Climate change and peopling of the Neotropics during the Pleistocene-Holocene transition. Boletín la Soc. Geológica Mex. 70, 1–19. doi:10.18268/bsgm2018v70n1a1
Acosta, G. O., Pérez, P. M., and Rivera, I. I. G. (2013). Metodología para el estudio del procesamiento de plantas en sociedades cazadoras-recolectoras: un estudio de caso. Bol. do Mus. Para. Emílio Goeldi. Ciências Humanas 8, 535–550. doi:10.1590/S1981-81222013000300004
Bardolph, D. N. (2017). Reimagining ancient agricultural strategies and gendered labor in the Prehispanic Moche Valley of North Coastal Peru. [dissertation/doctor’s thesis]. [Santa Barbara (CA)]: University of California.
Benfer, R. A. (1999). Proyecto de excavaciones en Paloma, valle de Chilca, Perú. Boletín Arqueol. PUCP, 213–237.
Beresford-Jones, D. G., Whaley, O., Ledesma, C. A., and Cadwallader, L. (2011). Two millennia of changes in human ecology: Archaeobotanical and invertebrate records from the lower Ica Valley, South Coast Peru. Veg. Hist. Archaeobot. 20, 273–292. doi:10.1007/s00334-011-0292-4
Beresford-Jones, D., Lewis, H., and Boreham, S. (2009). Linking cultural and environmental change in Peruvian prehistory: Geomorphological survey of the Samaca Basin, Lower Ica Valley, Peru. Catena 78, 234–249. doi:10.1016/j.catena.2008.12.010
Bird, J., Hyslop, J., and Skinner, M. D. (1985). The Preceramic Excavations at the Huaca Prieta Chicama Valley, Peru. Anthropol. Pap. Am. Mus. Nat. Hist. 62, 1–294.
Bonavia, D. (1996). De la caza-recolección a la agricultura: una perspectiva local. Arqueol. y vida Duccio Bonavia, 97–118. doi:10.4000/books.ifea.5666
Bonavia, D., and Grobman, A. (1979). Sistema de depósitos y almacenamiento durante el período precerámico en la Costa del Perú. J. Soc. des Am. 66, 21–43. doi:10.3406/jsa.1979.2169
Burger, R., and Salazar-Burger, L. (1991). The second season of investigations at the initial period center of Cardal, Peru. J. F. Archaeol. 18, 275–296. doi:10.1179/009346991791548654
Cárdenas, M. (1999). El Periodo Precerámico en el valle de Chao. Boletín Arqueol. PUCP, 141–169
Cavallaro, D. A. (2013). Reconstructing the past: Paleoethnobotanical evidence for ancient Maya plant use practices at the Dos Pilas site, Guatemala. [dissertation/master’s thesis]. [Cincinnati (OH)]: University of Cincinnati.
Chevalier, A. (1999). Archaeology+ Ethnobotany= Palaeoethnobotany? Bull. suisse des américanistes, 149–162.
Conlee, C. A. (2000). Late prehispanic occupation of Pajonal Alto, Nasca, Peru: Implications for imperial collapse and societal reformation. University of California, Santa Barbara.
Cutright, R. E. (2013). Household ofrendas and community feasts: ritual at a Late Intermediate Period village in the Jequetepeque Valley, Peru. Ñawpa Pacha 33, 1–21. doi:10.1179/0077629713z.0000000001
Deagan, K. (2004). Reconsidering Taíno Social Dynamics after Spanish Conquest: Gender and Class in Culture Contact Studies. Am. Antiq. 69, 597–626. doi:10.2307/4128440
Engel, F. (1963). A Preceramic settlement on the Central Coast of Peru: Asia, Unit 1. Trans. Am. Philos. Soc. 53, 1–139.
Feldman, R. A. (1983). “From maritime chiefdom to agricultural state in formative coastal Peru,” in Civilization in the Ancient Americas, eds. R. Leventhal and A. Kolata (Univ. New Mexico Press, Albuquerque), 289–310.
Fitzpatrick, S. M. (2006). A Critical Approach to 14C Dating in the Caribbean: Using Chronometric Hygiene to Evaluate Chronological Control and Prehistoric Settlement. Am. Archaeol. 17, 389–418. doi:
Gorbahn, H. (2013). The middle archaic site of Pernil Alto, Southern Peru: the beginnings of horticulture and sedentariness in Mid-Holocene conditions. Diálogo Andin., 61–82. doi:10.4067/s0719-26812013000100005
Hageman, J. B., and Goldstein, D. J. (2009). An integrated assessment of archaeobotanical recovery methods in the Neotropical rainforest of northern Belize: flotation and dry screening. J. Archaeol. Sci. 36, 2841–2852. doi:10.1016/j.jas.2009.09.013
Hammond, N., Clarke, A., and Donaghey, S. (1995). The long goodbye: Middle preclassic Maya archaeology at Cuello, Belize. Lat. Am. Antiq. 6, 120–128.
Helmer, M. (2014). The Archaeology of an ancient seaside town: Performance and community at Samanco, Nepeña Valley Peru. [dissertation/doctor’s thesis]. [Norwich (NR)]: University of East Anglia.
Hogg, A. G., Heaton, T. J., Hua, Q., Palmer, J. G., Turney, C. S., Southon, J., et al. (2020). SHCal20 Southern Hemisphere calibration, 0–55,000 years cal BP. Radiocarbon, 62, 759-778. doi: 10.1017/RDC.2020.59
Iriarte, J., and Dickau, R. (2012). ¿Las culturas del maíz?: Arqueobotánica de las sociedades hidráulicas de las tierras bajas sudamericanas. Amazônica 4, 30–58.
Kaplan, L., and Lynch, T. F. (1999). Phaseolus (Fabaceae) in archaeology: AMS radiocarbon dates and their significance for Pre-colombian agriculture. Econ. Bot. 53, 261–272. doi:10.1007/BF02866636
Kimura, B. K., LeFebvre, M. J., deFrance, S. D., Knodel, H. I., Turner, M. S., Fitzsimmons, N. S., et al. (2016). Origin of pre-Columbian guinea pigs from Caribbean archeological sites revealed through genetic analysis. J. Archaeol. Sci. Reports 5, 442–452. doi:10.1016/j.jasrep.2015.12.012
Koons, M. L., and Alex, B. A. (2014). Revised Moche chronology based on Bayesian models of reliable radiocarbon dates. Radiocarbon 56, 1039–1055. doi:10.2458/56.16919
Kosztura, N. J. M. (2020). Cultivares y plantas silvestres en las Terras Pretas de la Amazonia colombiana (Guaviare-Colombia). [dissertation/marster’s thesis]. [Bogotá (Bogotá)]: Universidad Nacional de Colombia.
Lundberg, E. R. (2002). “Tutu pottery and ceramic chronology,” in The Tutu archaeological village site. A multi-disciplinary case study in human adaptation, ed. E. Righter (Routledge), 166–198.
Masur, L. J., Millaire, J. F., and Blake, M. (2018). Peanuts and power in the andes: The social archaeology of plant remains from the Virú Valley, Peru. J. Ethnobiol. 38, 589–609. doi:10.2993/0278-0771-38.4.589
Miksicek, C. H. (1991). “The ecology and economy of Cuello. The natural and cultural landscape Preclassic Cuello,” in Cuello and early Maya community in Belize, ed. N. Hammond (Cambridge University Press).
Millaire, J. F. (2010). Primary state formation in the Virú Valley, north coast of Peru. Proc. Natl. Acad. Sci. U. S. A. 107, 6186–6191. doi:10.1073/pnas.0911226107
Morcote-Ríos, G. (2006). Tumbas y plantas antiguas del suroccidente colombiano. Boletín Mus. del Oro 54, 46–71.
Morcote, G., and Cavelier, I. (1999). Estrategias adaptativas y subsistencia en grupos humanos precolombinos del Medio Magdalena, Colombia. Rev. Acad. Colomb. Ciencias 23, 41–48.
Newsom, L. A., and Wing, E. S. (2004). On land and sea: Native American uses of biological resources in the West Indies. University of Alabama Press.
Patterson, T. C., and Moseley, M. E. (1968). Late Preceramic and early ceramic cultures of the Central Coast of Peru. J. Andean Archaeol. 6, 115–133. doi:10.1179/naw.1968.6.1.006
Pearsall, D. M. (2003). “Plant food resources of the Ecuadorian Formative: an overview and comparison to the Central Andes,” in Archaeology of Formative Ecuador, eds. J. Quilter, J. S. Raymond, and R. L. Burger (Dumbarton Oaks Research Library and Collection Washington, DC.), 213-257.
Pearsall, D. M. (2002). “Analysis of charred botanical remains from the Tutu site,” in The Tutu Archaeological Village Site. Routledge, 143-147.
Piperno, D. R., and Pearsall, D. M. (1998). “From Small Scale Horticulture to the Formative Period: The Development of Agriculture,” in The origins of agriculture in the Lowland Neotropics (San Diego, CA (USA): Academic Press), 243–320.
Powis, T. G., Stanchly, N., White, C. D., Healy, P. F., Awe, J. J., and Longstaffe, F. (1999). A reconstruction of Middle Preclassic Maya subsistence economy at Cahal Pech, Belize. Antiquity 73, 364–376. doi:10.1017/S0003598X00088311
Pozorski, S. G. (1979). Prehistoric Diet and Subsistence of the Moche Valley, Peru. World Archaeol. 11, 163–184.
Pozorski, S. G. (1987). Theocracy vs. militarism: the significance of the Casma Valley in understanding early state formation. Orig. Dev. Andean state, 15–30.
Pozorski, S., and Pozorski, T. (1990). Reexamining the critical Preceramic/Ceramic Period transition: New data from coastal Peru. Am. Anthropol. 92, 481–491.
Prieto, G. (2015). Gramalote: Domestic life, economy and ritual practices of a Prehispanic maritime community. [dissertation/doctor’s thesis]. [New Haven (CT)]: Yale University.
Ramsey, C. B., and Lee, S. (2013). Recent and planned developments of the program OxCal. Radiocarbon 55, 720-730. doi:10.1017/S0033822200057878
Ramsey, C. B. (2009). Bayesian analysis of radiocarbon dates. Radiocarbon 51, 337-360. doi:10.1017/S0033822200033865
Reimer, P. J., Austin, W. E., Bard, E., Bayliss, A., Blackwell, P. G., Ramsey, C. B. et al. (2020) The IntCal20 Northern Hemisphere radiocarbon age calibration curve (0–55 cal kBP). Radiocarbon 62, 725-757. doi: 10.1017/RDC.2020.59
Romero-Picón, Y. (1996). Estudio paleoetnobotánico en la costa Pacifica vallecaucana. Caldasia 18, 155–163.
Scheel-Ybert, R., and Boyadjian, C. (2020). Gardens on the coast: Considerations on food production by Brazilian shellmound builders. J. Anthropol. Archaeol. 60, 101211. doi:10.1016/j.jaa.2020.101211
Shock, M. P. (in press). “As Seen Through the Trees, a Lens into Amazonian Mobility and its Lasting Landscape,” in South American Contributions to World Archaeology, eds. M. Bonomo and S. Archila (Springer).
Slotten, V., and Lentz, D. L. (in press) Trees, shrubs, and forests at Joya de Cerén, a Late Classic Mesoamerican village. Quat. Int. doi:10.1016/j.quaint.2021.02.026
Smith, C. E. (1967). “Plant remains,” in The Prehistory of Tehuacan Valley. Volume One: Environment and Subsistence, ed. D. S. Byers (Austin: University of Texas Press), 220–255.
Spencer, C. S., Redmond, E. M., and Rinaldi, M. (1994). Drained fields at La Tigra, Venezuelan Llanos: A Regional Perspective. Lat. Am. Antiq., 119–143. doi:10.2307/971559.
Suárez, R. (2011). Arqueología durante la Transición Pleistoceno-Holoceno en Uruguay. BAR International Series 2220.
Suárez, R. (2018). “The Peopling of Southeastern South America: Cultural Diversity, Paleoenvironmental Conditions, and Lithic Technological Organization During the Late Pleistocene and Early Holocene,” in Lithic Technological Organization and Paleoenvironmental Change. Global and Diachronic Perspectives, eds. E. Robinson and F. Sellet, 281–300. doi:10.1007/978-3-319-64407-3
Szpak, P., and Chiou, K. L. (2020). A comparison of nitrogen isotope compositions of charred and desiccated botanical remains from northern Peru. Veg. Hist. Archaeobot. 29, 527–538. doi:10.1007/s00334-019-00761-2
Turner, B. L., and Miksicek, C. H. (1984). Economic plant species associated with prehistoric agriculture in the Maya lowlands. Econ. Bot. 38, 179–193. doi:10.1007/BF02858831
Ugent, D., Pozorski, S., and Pozorski, T. (1984). New Evidence for Ancient Cultivation of Canna edulis in Peru. Econ. Bot. 38, 417–432.
Ugent, D., Pozorski, S., and Pozorski, T. (1986). Archaeological Manioc (Manihot) from Coastal Peru. Econ. Bot. 40, 78–102.
Washburn, E., Nesbitt, J., Burger, R., Tomasto-Cagigao, E., Oelze, V. M., and Fehren-Schmitz, L. (2020). Maize and dietary change in early Peruvian civilization: Isotopic evidence from the Late Preceramic Period/Initial Period site of La Galgada, Peru. J. Archaeol. Sci. Reports 31, 102309. doi:10.1016/j.jasrep.2020.102309
Vogel, M., Garren, A., Pacifico, D., and Turner, B. L. (2016). Urban political ecology in late prehistory: New evidence from El Purgatorio, Peru. J. F. Archaeol. 41, 448–466. doi:10.1080/00934690.2016.1195231
Watling, J., Shock, M. P., Mongeló, G. Z., Almeida, F. O., Kater, T., De Oliveira, P. E., et al. (2018). Direct archaeological evidence for Southwestern Amazonia as an early plant domestication and food production centre. PLoS One 13, e0199868. doi:10.1371/journal.pone.0199868
Wild, K. S. (2013). A Timeline of Taíno Development in the Virgin Islands. in International Association for Caribbean Archaeology 25th Congress held in Puerto Rico.
Williams, S. (2013). Palynological investigations during the Colonial Reducciones at Magdalena de Cao Viejo, Peru. [dissertation/master’s thesis]. [Pullman (DC)]: Washington State University.
